# Supplementary material for: A tetra-ortho-Chlorinated Azobenzene Molecule for Visible-Light Photon Energy Conversion and Storage
Source: Molecules. 2025 May 27;30(11):2333. doi: 10.3390/molecules30112333 (PMC12155895; doi:10.3390/molecules30112333)
Supplement: Supplementary file 1 [file molecules-30-02333-s001.zip]

Archive with 1 entries (1 files):
- molecules-3617394-supplementary.pdf
